# Supplementary material for: Comparative Efficacy of Plant Extracts and Probiotics on Growth and Gut Health in Chickens with Necrotic Enteritis
Source: Animals (Basel). 2024 Nov 18;14(22):3312. doi: 10.3390/ani14223312 (PMC11591468; doi:10.3390/ani14223312)
Supplement: Supplementary file 1 [file animals-14-03312-s001.zip]

Archive with 2 entries (2 files):
- Figure S1.tiff
- TABLES S1 S2 S3.pdf
